# Supplementary material for: Structural insights into substrate recognition by the SOCS2 E3 ubiquitin ligase
Source: Nat Commun. 2019 Jun 10;10:2534. doi: 10.1038/s41467-019-10190-4 (PMC6557900; doi:10.1038/s41467-019-10190-4)
Supplement: Supplementary file 4 — Source Data [file 41467_2019_10190_MOESM4_ESM.xlsx]

## Sheet: Fig. 5b
	Figure 5b
		NMR Raw data
	Delay time [s]:	0.05	0.1	0.2	0.4	0.8
	Spy alone	7.47975e+06	6.53036e+06	4.08321e+06	2.6001e+06	491922
	WT	4.54814e+06	2.33364e+06	1.15744e+06	64813.5	-263038
	N94D	6.96701e+06	5.79604e+06	3.42503e+06	1.84732e+06	291154
	R96L	7.05293e+06	5.70637e+06	3.39496e+06	1.96649e+06	312980
	R96Q	6.96226e+06	5.99545e+06	3.88253e+06	2.59228e+06	710072
	L106V	5.3941e+06	3.21999e+06	1.1825e+06	325103	-19758.2
	C133Y	4.40449e+06	2.11582e+06	576761	-119686	-97438.6
		Prism fitting
		T2 [s]	R2 [s-1]	R2 error	R-square
	100uM Spy	0.294	3.402	0.3361	0.9899
	100uM Spy + SBC	0.09303	10.75	1.631	0.9853
	100uM Spy + SBC N94D	0.2393	4.179	0.3177	0.9946
	100uM Spy + SBC R96L	0.2418	4.136	0.3811	0.9919
	100uM Spy + SBC R96Q	0.3212	3.114	0.3094	0.9889
	100uM Spy+ SBC L106V	0.1	9.999	0.45	0.9986
	100uM Spy+ SBC C133Y	0.06981	14.33	0.92	0.9975

## Sheet: Table 2
	Table 2
		SPR KD (mM), n=4				NMR Ki, n = 4
		1	2	3	4	1	2	3	4
	PVPDpYTSIHIV	1.3	1.4	1.7	1.6	1.46306	1.56334	1.3	1.5
	PRPDpYTSIHIV	9.5	6.1	9.3	11.1	25.3918	19.6895	15.4005	21.798
	PYPDpYTSIHIV	3.4	3	3.3	3.6	3.927	3.4478	2.76138	3.24442
	AVPDpYTSIHIV	2.1	1.5	1.5	1.7	1.37265	0.689546	0.656518	0.748568
	PAPDpYTSIHIV	3.2	2.5	2.3	2.7	4.15243	3.02604	3.20258	3.40232
	PVADpYTSIHIV	1.7	1.3	1.2	1.2	2.4033	5.51847	5.09678	3.2018
	PVPApYTSIHIV	5.8	5.3	6.9	6.6	12.7761	22.4208	28.9907	20.49
	PVPDpYASIHIV	0.9	0.8	1	1.2	0.703303	0.530774	0.486366	0.377846
	PVPDpYTAIHIV	1.3	1.4	1.6	1.3	1.26059	1.32223	1.04757	1.11152
	PVPDpYTSAHIV	4.2	3.2	3.4	3.8	5.12729	3.35997	3.15324	1.94579
	PVPDpYTSIAIV	4.4	6.8	7.6	7.8	24.4502	21.3298	15.2626	12.8756
	PVPDpYTSIHAV	2.3	2.1	2.7	2.6	2.49832	0.961481	0.982086	1.34894
	PVPDpYTSIHIA	2	2.1	1.7	1.9	2.03773	1.23892	1.92341	1.25836
	ASFEpYTILDPS	12.1	13.1	13	14.9	10.0175	6.3872	5.36219	6.70842
	AAFEpYTILDPS	13.4	13.3	14.1	16.1	10.418	6.49636	5.66303	7.37695
	ASAEpYTILDPS	13.4	17.4	16.5	18	8.28778	6.41687	7.30552	6.59456
	ASFApYTILDPS	22.8	17.2	23.3	23.3	29.9418	18.0062	18.8868	27.2536
	ASFEpYAILDPS	16.6	16.3	17.8	17.7	13.482	9.22454	7.53259	11.0743
	ASFEpYTALDPS	31.5	28.3	29.3	33.9	18.7204	17.3919	14.6324	17.9344
	ASFEpYTIADPS	34.5	28.1	32.9	33.5	21.3118	17.8312	21.7367	20.6966
	ASFEpYTILAPS	15.3	18.4	18.7	19.4	15.9607	10.8707	11.5939	18.1281
	ASFEpYTILDAS	5.4	8.7	10.5	10.9	9.54405	4.36845	4.5958	9.01947
	ASFEpYTILDPA	16.7	16.9	15.6	16.2	11.9961	9.50928	9.15763	14.7305

## Sheet: SNPs study by SPR_Table 3
	Table 3
		GHR_pY595 KD(mM), n = 4				GHR_pY487 KD(mM), n = 4				EpoR_pY426 KD(mM), n = 4
		1	2	3	4	1	2	3	4	1	2	3	4
	WT	2.1	1.57	1.63	1.66	2.8	5.6	5.9	6.1	10.8	12.4	13.3	13.6
	L106V	2.7	2.26	2.23	2.26	6.8	9.3	9.4	9.9	10.4	14.8	15.4	15.6
	C133Y	2.5	2.05	2.08	2.13	5.6	8	8.3	8.8	11	13.7	14.5	14.4
	N94D	nb	nb	nb	nb	weak	weak	weak	weak	nb	nb	nb	nb
	R96L	weak	weak	weak	weak	weak	weak	weak	weak	nb	nb	nb	nb
	R96Q	nb	nb	nb	nb	nb	nb	nb	nb	nb	nb	nb	nb

## Sheet: Supplementary Fig. 1d
	Supplementary Fig. 1d				errors reported are curve fitting errors from the individual experiments
	GHR_pY595 vs SBC
	Expt. No.	KD (µM)		ΔG (cal × mol−1)		ΔH (cal × mol−1)		TΔS (cal × mol−1)		Stoichiometry (N)
		value	error	value	error	value	error	value	error	value	error
	1	1.63934e-06	2.53426e-07	-7888.65	91.5463	-3658	75.96	4231.6	118.956	0.96	0.01
	2	1.19048e-06	2.26757e-07	-8078.11	112.797	-3534	76.54	4559.4	136.315	1.04	0.016
	3	8.26446e-07	1.52995e-07	-8294.25	109.628	-3340	59.3	4946.8	124.639	1.1	0.0135
	4	1.06045e-06	1.84425e-07	-8146.61	102.989	-3394	64.16	4768	121.339	1.03	0.0137
	EpoR_pY426 vs SBC
	Expt. No.	KD (µM)		ΔG (cal × mol−1)		ΔH (cal × mol−1)		TΔS (cal × mol−1)		Stoichiometry (N)
		value	error	value	error	value	error	value	error	value	error
	1	4.78469e-06	7.69213e-07	-7254.34	95.2032	-3332	120.7	3933.6	153.728	0.96	0.026
	2	1.14286e-05	2.49469e-06	-6738.73	129.266	-4009	310.8	2732.66	336.61	1.02	0.057
	3	9.61538e-06	2.52404e-06	-6841.03	155.449	-3243	271.3	3605.8	312.679	1.02	0.062
	4	1.12486e-05	3.9098e-06	-6748.13	205.833	-3109	356.1	3635.6	411.308	1.11	0.091
	5	3.663e-06	6.05134e-07	-7412.54	97.8301	-2580	77.2	4827.6	124.622	1.17	0.026
	6	8.26446e-06	1.22942e-06	-6930.69	88.0939	-2987	121.5	3933.6	150.076	1.24	0.037
	7	7.8125e-06	1.51978e-06	-6963.99	115.199	-2747	137.2	4231.6	179.15	1.29	0.048
	GHR_pY487 vs SBC
	Expt. No.	KD (µM)		ΔG (cal × mol−1)		ΔH (cal × mol−1)		TΔS (cal × mol−1)		Stoichiometry (N)
		value	error	value	error	value	error	value	error	value	error
	1	1.87617e-06	2.46754e-07	-7808.74	77.8842	-2860	54.65	4946.8	95.145	0.936	0.013
	2	2.13675e-06	4.93097e-07	-7731.72	136.658	-2712	93.97	5006.4	165.849	0.98	0.025
	3	3.31126e-06	5.32871e-07	-7472.32	95.2989	-2902	92.18	4559.4	132.586	0.886	0.021

## Sheet: Supplementary Fig. 4a
	Supplementary Fig. 4a			errors reported are curve fitting errors from the individual experiments
	Spy vs SBC
	Expt. No.	KD (µM)		ΔG (cal × mol−1)		ΔH (cal × mol−1)		TΔS (cal × mol−1)		Stoichiometry (N)
		value	error	value	error	value	error	value	error	value	error
	1	4.16667e-05	1.55382e-06	-5972.68	22.0836	-5408	250.5	569.18	251.472	0.801	0.0324
	2	4.56621e-05	4.52451e-06	-5918.46	58.6779	-4579	436.9	1341	440.823	1.24	0.1
	3	5.95238e-05	5.81066e-06	-5761.46	57.8087	-5705	858.2	59.6	860.145	0.936	0.125
	4	5.78035e-05	5.71352e-06	-5778.83	58.5341	-5661	770.3	121.286	772.521	1.02	0.122
